# Supplementary material for: Preparation and Application of Degradable Lignin/Poly (Vinyl Alcohol) Polymers as Urea Slow-Release Coating Materials
Source: Molecules. 2024 Apr 9;29(8):1699. doi: 10.3390/molecules29081699 (PMC11051779; doi:10.3390/molecules29081699)
Supplement: Supplementary file 1 [file molecules-29-01699-s001.zip]

Archive with 1 entries (1 files):
- molecules-2940223-supplementary.pdf
